# Supplementary material for: Predicting health outcomes in dogs using insurance claims data
Source: Sci Rep. 2023 Jun 5;13:9122. doi: 10.1038/s41598-023-36023-5 (PMC10240479; doi:10.1038/s41598-023-36023-5)
Supplement: Supplementary file 1 — Supplementary Information. [file 41598_2023_36023_MOESM1_ESM.xlsx]

## Sheet: Sheet1
Breed Type	Sub Breed	Breed Group	Breed
Ancient and Spitz	Ancient and Spitz	Ancient and Spitz	Ainu Dog
Ancient and Spitz	Ancient and Spitz	Ancient and Spitz	Akita
Ancient and Spitz	Ancient and Spitz	Ancient and Spitz	Akita Mix
Ancient and Spitz	Ancient and Spitz	Ancient and Spitz	Alaskan Husky
Ancient and Spitz	Ancient and Spitz	Ancient and Spitz	Alaskan Klee Kai
Ancient and Spitz	Ancient and Spitz	Ancient and Spitz	Alaskan Malamute
Ancient and Spitz	Ancient and Spitz	Ancient and Spitz	American Eskimo Dog
Ancient and Spitz	Ancient and Spitz	Ancient and Spitz	American Eskimo Dog - miniature
Ancient and Spitz	Ancient and Spitz	Ancient and Spitz	American Eskimo Mix
Ancient and Spitz	Ancient and Spitz	Ancient and Spitz	American Indian Dog
Ancient and Spitz	Ancient and Spitz	Ancient and Spitz	Basenji
Ancient and Spitz	Ancient and Spitz	Ancient and Spitz	Canadian Eskimo Dog
Ancient and Spitz	Ancient and Spitz	Ancient and Spitz	Chinese Chongqing Dog
Ancient and Spitz	Ancient and Spitz	Ancient and Spitz	Chow Chow
Ancient and Spitz	Ancient and Spitz	Ancient and Spitz	Chow Chow Mix
Ancient and Spitz	Ancient and Spitz	Ancient and Spitz	Coton De Tulear
Ancient and Spitz	Ancient and Spitz	Ancient and Spitz	Coton De Tulear Mix
Ancient and Spitz	Ancient and Spitz	Ancient and Spitz	Eskimo Dog
Ancient and Spitz	Ancient and Spitz	Ancient and Spitz	Eurasier
Ancient and Spitz	Ancient and Spitz	Ancient and Spitz	Finnish Lapphund
Ancient and Spitz	Ancient and Spitz	Ancient and Spitz	Finnish Spitz
Ancient and Spitz	Ancient and Spitz	Ancient and Spitz	Formosan Mountain Dog
Ancient and Spitz	Ancient and Spitz	Ancient and Spitz	German Spitz
Ancient and Spitz	Ancient and Spitz	Ancient and Spitz	Greenland Dog
Ancient and Spitz	Ancient and Spitz	Ancient and Spitz	Icelandic Sheepdog
Ancient and Spitz	Ancient and Spitz	Ancient and Spitz	Indian Pariah Dog
Ancient and Spitz	Ancient and Spitz	Ancient and Spitz	Japanese Spitz
Ancient and Spitz	Ancient and Spitz	Ancient and Spitz	Jindo
Ancient and Spitz	Ancient and Spitz	Ancient and Spitz	Kai Dog
Ancient and Spitz	Ancient and Spitz	Ancient and Spitz	Keeshond
Ancient and Spitz	Ancient and Spitz	Ancient and Spitz	Kishu Inu
Ancient and Spitz	Ancient and Spitz	Ancient and Spitz	Korean Jindo
Ancient and Spitz	Ancient and Spitz	Ancient and Spitz	Lapinporokoira
Ancient and Spitz	Ancient and Spitz	Ancient and Spitz	Malamute Husky
Ancient and Spitz	Ancient and Spitz	Ancient and Spitz	Malamute Mix
Ancient and Spitz	Ancient and Spitz	Ancient and Spitz	Native American Indian Dog
Ancient and Spitz	Ancient and Spitz	Ancient and Spitz	Northern Inuit Dog
Ancient and Spitz	Ancient and Spitz	Ancient and Spitz	Norwegian Elkhound
Ancient and Spitz	Ancient and Spitz	Ancient and Spitz	Ori Pei
Ancient and Spitz	Ancient and Spitz	Ancient and Spitz	Pomeranian
Ancient and Spitz	Ancient and Spitz	Ancient and Spitz	Pomeranian Mix
Ancient and Spitz	Ancient and Spitz	Ancient and Spitz	Samoyed
Ancient and Spitz	Ancient and Spitz	Ancient and Spitz	Samoyed Mix
Ancient and Spitz	Ancient and Spitz	Ancient and Spitz	Shar-pei
Ancient and Spitz	Ancient and Spitz	Ancient and Spitz	Shar-pei Mix
Ancient and Spitz	Ancient and Spitz	Ancient and Spitz	Shiba Inu
Ancient and Spitz	Ancient and Spitz	Ancient and Spitz	Shiba Inu Mix
Ancient and Spitz	Ancient and Spitz	Ancient and Spitz	Shikoku
Ancient and Spitz	Ancient and Spitz	Ancient and Spitz	Siberian Husky
Ancient and Spitz	Ancient and Spitz	Ancient and Spitz	Siberian Husky Mix
Ancient and Spitz	Ancient and Spitz	Ancient and Spitz	Spitz
Ancient and Spitz	Ancient and Spitz	Ancient and Spitz	Swedish Elkhound
Ancient and Spitz	Ancient and Spitz	Ancient and Spitz	Swedish Lapphund
Ancient and Spitz	Ancient and Spitz	Ancient and Spitz	Swedish Vallhund
Ancient and Spitz	Ancient and Spitz	Ancient and Spitz	Taiwanese Native Dog
Ancient and Spitz	Ancient and Spitz	Ancient and Spitz	Tibetan Mastiff
Ancient and Spitz	Ancient and Spitz	Ancient and Spitz	Volpino Italiano
Herding dogs	Australian	Australian-like	Australian Cattle Dog
Herding dogs	Australian	Australian-like	Australian Cattle Dog Mix
Herding dogs	Australian	Australian-like	Australian Shepherd
Herding dogs	Australian	Australian-like	Australian Shepherd - miniature
Herding dogs	Australian	Australian-like	Australian Shepherd Mix
Herding dogs	Australian	Australian-like	Blue Heeler
Herding dogs	Australian	Australian-like	Koolie
Herding dogs	Australian	Australian-like	Queensland Heeler
Herding dogs	Collie, Corgi, Sheepdog	Australian-like	Australian Kelpie
Herding dogs	Collie, Corgi, Sheepdog	Australian-like	Bearded Collie
Herding dogs	Collie, Corgi, Sheepdog	Australian-like	Border Collie
Herding dogs	Collie, Corgi, Sheepdog	Australian-like	Border Collie Mix
Herding dogs	Collie, Corgi, Sheepdog	Australian-like	Collie
Herding dogs	Collie, Corgi, Sheepdog	Australian-like	Collie Mix
Herding dogs	Collie, Corgi, Sheepdog	Australian-like	Collie smooth-coated
Herding dogs	Collie, Corgi, Sheepdog	Australian-like	Kelpie
Herding dogs	Collie, Corgi, Sheepdog	Australian-like	Nova Scotia Duck Tolling Retriever
Herding dogs	Collie, Corgi, Sheepdog	Australian-like	Old English Sheepdog
Herding dogs	Collie, Corgi, Sheepdog	Australian-like	Old English Sheepdog Mix
Herding dogs	Collie, Corgi, Sheepdog	Australian-like	Rough Collie
Herding dogs	Collie, Corgi, Sheepdog	Australian-like	Smooth Collie
Herding dogs	Collie, Corgi, Sheepdog	Herding dogs - Other	Cardigan Welsh Corgi
Herding dogs	Collie, Corgi, Sheepdog	Herding dogs - Other	Corgi
Herding dogs	Collie, Corgi, Sheepdog	Herding dogs - Other	Corgi Mix
Herding dogs	Collie, Corgi, Sheepdog	Herding dogs - Other	Dorgie
Herding dogs	Collie, Corgi, Sheepdog	Herding dogs - Other	English Shepherd
Herding dogs	Collie, Corgi, Sheepdog	Herding dogs - Other	Lancashire Heeler
Herding dogs	Collie, Corgi, Sheepdog	Herding dogs - Other	New Zealand Huntaway (Sheepdog)
Herding dogs	Collie, Corgi, Sheepdog	Herding dogs - Other	Pembroke Welsh Corgi
Herding dogs	Collie, Corgi, Sheepdog	Herding dogs - Other	Shetland Sheepdog
Herding dogs	Collie, Corgi, Sheepdog	Herding dogs - Other	Shetland Sheepdog Mix
Herding dogs	Collie, Corgi, Sheepdog	Herding dogs - Other	Welsh Corgi
Herding dogs	Collie, Corgi, Sheepdog	Herding dogs - Other	Welsh Corgi - Cardigan
Herding dogs	Collie, Corgi, Sheepdog	Herding dogs - Other	Welsh Corgi - Pembroke
Herding dogs	Herding-other	Herding dogs - Other	Aidi
Herding dogs	Herding-other	Herding dogs - Other	Canaan Dog
Herding dogs	Herding-other	Herding dogs - Other	Dutch Sheepdog
Herding dogs	Herding-other	Herding dogs - Other	Hungarian Puli
Herding dogs	Herding-other	Herding dogs - Other	Hungarian Pumi
Herding dogs	Herding-other	Herding dogs - Other	Hungarian Sheepdog
Herding dogs	Herding-other	Herding dogs - Other	Komondor
Herding dogs	Herding-other	Herding dogs - Other	Maremma Sheepdog
Herding dogs	Herding-other	Herding dogs - Other	Mioritic Sheepdog
Herding dogs	Herding-other	Herding dogs - Other	Mudi
Herding dogs	Herding-other	Herding dogs - Other	Norwegian Buhund
Herding dogs	Herding-other	Herding dogs - Other	Polish Lowland Sheepdog
Herding dogs	Herding-other	Herding dogs - Other	Polish Tatra Sheepdog
Herding dogs	Herding-other	Herding dogs - Other	Puli
Herding dogs	Herding-other	Herding dogs - Other	Pumi
Herding dogs	Herding-other	Herding dogs - Other	Schapendoes
Herding dogs	Herding-other	Herding dogs - Other	Tibetan Kyiapso
Herding dogs	Sight Hounds	Herding dogs - Other	Afghan Hound
Herding dogs	Sight Hounds	Herding dogs - Other	Akbash Dog
Herding dogs	Sight Hounds	Herding dogs - Other	American Staghound
Herding dogs	Sight Hounds	Herding dogs - Other	Azawakh
Herding dogs	Sight Hounds	Herding dogs - Other	Borzoi
Herding dogs	Sight Hounds	Herding dogs - Other	Czechoslovakian Wolfdog (Vlcák)
Herding dogs	Sight Hounds	Herding dogs - Other	Deerhound
Herding dogs	Sight Hounds	Herding dogs - Other	Greyhound
Herding dogs	Sight Hounds	Herding dogs - Other	Greyhound Mix
Herding dogs	Sight Hounds	Herding dogs - Other	Hungarian Kuvasz
Herding dogs	Sight Hounds	Herding dogs - Other	Ibizan Hound
Herding dogs	Sight Hounds	Herding dogs - Other	Irish Wolfhound
Herding dogs	Sight Hounds	Herding dogs - Other	Italian Greyhound
Herding dogs	Sight Hounds	Herding dogs - Other	Italian Greyhound Mix
Herding dogs	Sight Hounds	Herding dogs - Other	Kuvasz
Herding dogs	Sight Hounds	Herding dogs - Other	Lurcher
Herding dogs	Sight Hounds	Herding dogs - Other	Pharaoh Hound
Herding dogs	Sight Hounds	Herding dogs - Other	Saarlooswolfhond
Herding dogs	Sight Hounds	Herding dogs - Other	Saluki
Herding dogs	Sight Hounds	Herding dogs - Other	Scottish Deerhound
Herding dogs	Sight Hounds	Herding dogs - Other	Silken Windhound
Herding dogs	Sight Hounds	Herding dogs - Other	Sloughi
Herding dogs	Sight Hounds	Herding dogs - Other	Whippet
Herding dogs	Sight Hounds	Herding dogs - Other	Whippet Mix
Mastiff-Like	"True" Mastiffs	Mastiff-like Group 1	Alano Español
Mastiff-Like	"True" Mastiffs	Mastiff-like Group 1	American Mastiff
Mastiff-Like	"True" Mastiffs	Mastiff-like Group 1	Anatolian Shepherd Dog
Mastiff-Like	"True" Mastiffs	Mastiff-like Group 1	Argentine Dogo
Mastiff-Like	"True" Mastiffs	Mastiff-like Group 1	Boerboel
Mastiff-Like	"True" Mastiffs	Mastiff-like Group 1	Brazilian Fila
Mastiff-Like	"True" Mastiffs	Mastiff-like Group 1	Bullmastiff
Mastiff-Like	"True" Mastiffs	Mastiff-like Group 1	Bullmastiff Mix
Mastiff-Like	"True" Mastiffs	Mastiff-like Group 1	Ca de Bou
Mastiff-Like	"True" Mastiffs	Mastiff-like Group 1	Canary Dog
Mastiff-Like	"True" Mastiffs	Mastiff-like Group 1	Cane Corso
Mastiff-Like	"True" Mastiffs	Mastiff-like Group 1	Dogo Argentino
Mastiff-Like	"True" Mastiffs	Mastiff-like Group 1	Dogue De Bordeaux
Mastiff-Like	"True" Mastiffs	Mastiff-like Group 1	English Mastiff
Mastiff-Like	"True" Mastiffs	Mastiff-like Group 1	English Mastiff Mix
Mastiff-Like	"True" Mastiffs	Mastiff-like Group 1	Fila Brasileiro
Mastiff-Like	"True" Mastiffs	Mastiff-like Group 1	French Mastiff
Mastiff-Like	"True" Mastiffs	Mastiff-like Group 1	Kangal Dog
Mastiff-Like	"True" Mastiffs	Mastiff-like Group 1	Karabash
Mastiff-Like	"True" Mastiffs	Mastiff-like Group 1	Mastiff
Mastiff-Like	"True" Mastiffs	Mastiff-like Group 1	Mastiff Mix
Mastiff-Like	"True" Mastiffs	Mastiff-like Group 1	Neapolitan Mastiff
Mastiff-Like	"True" Mastiffs	Mastiff-like Group 1	Nebolish Mastiff
Mastiff-Like	"True" Mastiffs	Mastiff-like Group 1	Old English Mastiff
Mastiff-Like	"True" Mastiffs	Mastiff-like Group 1	Perro de Presa Mallorquin
Mastiff-Like	"True" Mastiffs	Mastiff-like Group 1	Presa Canario
Mastiff-Like	"True" Mastiffs	Mastiff-like Group 1	Pyrenean Mastiff
Mastiff-Like	"True" Mastiffs	Mastiff-like Group 1	Spanish Mastiff
Mastiff-Like	"True" Mastiffs	Mastiff-like Group 1	Tosa Inu
Mastiff-Like	Bulldogs	Mastiff-like Group 1	American Bully
Mastiff-Like	Bulldogs	Mastiff-like Group 1	American Pit Bull Terrier
Mastiff-Like	Bulldogs	Mastiff-like Group 1	American Staffordshire Terrier
Mastiff-Like	Bulldogs	Mastiff-like Group 1	American Staffordshire Terrier Mix
Mastiff-Like	Bulldogs	Mastiff-like Group 1	Boston Terrier
Mastiff-Like	Bulldogs	Mastiff-like Group 1	Boston Terrier Mix
Mastiff-Like	Bulldogs	Mastiff-like Group 1	Boxer
Mastiff-Like	Bulldogs	Mastiff-like Group 1	Bull Terrier
Mastiff-Like	Bulldogs	Mastiff-like Group 1	Bull Terrier - miniature
Mastiff-Like	Bulldogs	Mastiff-like Group 1	BullBoxer
Mastiff-Like	Bulldogs	Mastiff-like Group 1	Bulldog
Mastiff-Like	Bulldogs	Mastiff-like Group 1	Bulldog Mix
Mastiff-Like	Bulldogs	Mastiff-like Group 1	French Bulldog
Mastiff-Like	Bulldogs	Mastiff-like Group 1	French Bulldog Mix
Mastiff-Like	Bulldogs	Mastiff-like Group 1	Irish Staffordshire Bull Terrier
Mastiff-Like	Bulldogs	Mastiff-like Group 1	Pit Bull
Mastiff-Like	Bulldogs	Mastiff-like Group 1	Pit Bull Mix
Mastiff-Like	Bulldogs	Mastiff-like Group 1	Staffordshire Bull Terrier
Mastiff-Like	Bulldogs	Mastiff-like Group 1	Staffordshire Bull Terrier Mix
Mastiff-Like	Bulldogs	Mastiff-like Group 2	Alapaha Blue Blood Bulldog
Mastiff-Like	Bulldogs	Mastiff-like Group 2	American Bulldog
Mastiff-Like	Bulldogs	Mastiff-like Group 2	English Bulldog
Mastiff-Like	Bulldogs	Mastiff-like Group 2	Olde English Bulldogge
Mastiff-Like	Bulldogs	Mastiff-like Group 2	Olde Victorian Bulldogge
Mastiff-Like	Bulldogs	Mastiff-like Group 2	Spanish Bulldog
Mastiff-Like	Bulldogs	Mastiff-like Group 2	Victorian Bulldog
Mastiff-Like	Bulldogs	Mixed Other	Boxer Mix
Mastiff-Like	Similar to retrievers	Mastiff-like Group 1	Appenzell Mountain Dog
Mastiff-Like	Similar to retrievers	Mastiff-like Group 1	Appenzeller Sennenhund
Mastiff-Like	Similar to retrievers	Mastiff-like Group 1	Berger des Pyrenees
Mastiff-Like	Similar to retrievers	Mastiff-like Group 1	Bernese Mountain Dog
Mastiff-Like	Similar to retrievers	Mastiff-like Group 1	Bernese Mountain Dog Mix
Mastiff-Like	Similar to retrievers	Mastiff-like Group 1	Entlebucher Mountain Dog
Mastiff-Like	Similar to retrievers	Mastiff-like Group 1	Estrela Mountain Dog
Mastiff-Like	Similar to retrievers	Mastiff-like Group 1	Great Dane
Mastiff-Like	Similar to retrievers	Mastiff-like Group 1	Great Dane Mix
Mastiff-Like	Similar to retrievers	Mastiff-like Group 1	Great Pyrenean
Mastiff-Like	Similar to retrievers	Mastiff-like Group 1	Great Pyrenees
Mastiff-Like	Similar to retrievers	Mastiff-like Group 1	Great Pyrenees Mix
Mastiff-Like	Similar to retrievers	Mastiff-like Group 1	Greater Swiss Mountain Dog
Mastiff-Like	Similar to retrievers	Mastiff-like Group 1	Greater Swiss Mountain Dog Mix
Mastiff-Like	Similar to retrievers	Mastiff-like Group 1	Landseer
Mastiff-Like	Similar to retrievers	Mastiff-like Group 1	Leonberger
Mastiff-Like	Similar to retrievers	Mastiff-like Group 1	Newfoundland
Mastiff-Like	Similar to retrievers	Mastiff-like Group 1	Newfoundland Mix
Mastiff-Like	Similar to retrievers	Mastiff-like Group 1	Pyrenean Mountain Dog
Mastiff-Like	Similar to retrievers	Mastiff-like Group 1	Pyrenean Shepherd
Mastiff-Like	Similar to retrievers	Mastiff-like Group 1	Rhodesian Ridgeback
Mastiff-Like	Similar to retrievers	Mastiff-like Group 1	Rhodesian Ridgeback Mix
Mastiff-Like	Similar to retrievers	Mastiff-like Group 1	Rottweiler
Mastiff-Like	Similar to retrievers	Mastiff-like Group 1	Rottweiler Mix
Mastiff-Like	Similar to retrievers	Mastiff-like Group 1	Saint Bernard
Mastiff-Like	Similar to retrievers	Mastiff-like Group 1	Saint Bernard Mix
Mastiff-Like	Similar to retrievers	Mastiff-like Group 1	Stabyhoun (Stabij)
Mixed	Golden mix	Mixed Lab and Golden	Goldendoodle
Mixed	Golden mix	Mixed Lab and Golden	Mini Goldendoodle
Mixed	Lab mix	Mixed Lab and Golden	Golden Labrador (hybrid)
Mixed	Lab mix	Mixed Lab and Golden	Labradoodle
Mixed	Lab mix	Mixed Other	Labrador Husky
Mixed	Lab mix	Mixed Other	Labrador Mix
Mixed	Large	Mixed Large	Mixed Breed Large (71lb +)
Mixed	Medium	Mixed Medium	Mixed Breed Medium (23 - 70lb)
Mixed	Other	Mixed Other	Mixed Breed
Mixed	Other	Mixed Other	Retriever Mix
Mixed	Small	Mixed Small	Mixed Breed Small ( up to 22lb )
Retriever	Golden	Golden	Golden Retriever
Retriever	Labs	Labs	Dalmatian
Retriever	Labs	Labs	Dalmatian Mix
Retriever	Labs	Labs	Irish Water Spaniel
Retriever	Labs	Labs	Labrador Retriever
Retriever	Labs	Labs	Labrador Retriever - Black
Retriever	Labs	Labs	Labrador Retriever - Chocolate
Retriever	Labs	Labs	Labrador Retriever - Yellow
Retriever	Other	Labs	Chesapeake Bay Retriever
Retriever	Other	Labs	Curly-Coated Retriever
Retriever	Other	Labs	Flat-coated Retriever
Scent Hounds	Dachshund	Dachshund	Dachshund
Scent Hounds	Dachshund	Dachshund	Dachshund Mix
Scent Hounds	Dachshund	Dachshund	Dachshund - long haired
Scent Hounds	Dachshund	Dachshund	Dachshund - smooth coat
Scent Hounds	Dachshund	Dachshund	Dachshund - wire haired
Scent Hounds	Dachshund	Dachshund	Dachshund miniature - long haired
Scent Hounds	Dachshund	Dachshund	Dachshund miniature - smooth coat
Scent Hounds	Dachshund	Dachshund	Dachshund miniature - wire haired
Scent Hounds	Dachshund	Dachshund	Miniature Dachshund
Scent Hounds	Hound	Hound	Alpine Dachsbracke
Scent Hounds	Hound	Hound	American Foxhound
Scent Hounds	Hound	Hound	Ariegoeis
Scent Hounds	Hound	Hound	Austrian Brandlbracke
Scent Hounds	Hound	Hound	Basset Artesian Normand
Scent Hounds	Hound	Hound	Basset Bleu De Gascogne
Scent Hounds	Hound	Hound	Basset Fauve De Bretagne
Scent Hounds	Hound	Hound	Basset Hound
Scent Hounds	Hound	Hound	Basset Hound Mix
Scent Hounds	Hound	Hound	Beagle
Scent Hounds	Hound	Hound	Beagle Mix
Scent Hounds	Hound	Hound	Bloodhound
Scent Hounds	Hound	Hound	Bluetick Coonhound
Scent Hounds	Hound	Hound	Bosnian Coarse Haired Hound
Scent Hounds	Hound	Hound	Briquet Griffon Vendeen
Scent Hounds	Hound	Hound	Catahoula Leopard Dog
Scent Hounds	Hound	Hound	Chien D' Artois
Scent Hounds	Hound	Hound	Cirneco dell'Etna
Scent Hounds	Hound	Hound	Coonhound - black and tan
Scent Hounds	Hound	Hound	Coonhound - blue tick
Scent Hounds	Hound	Hound	Coonhound - red bone
Scent Hounds	Hound	Hound	Elkhound
Scent Hounds	Hound	Hound	English Coonhound
Scent Hounds	Hound	Hound	English Foxhound
Scent Hounds	Hound	Hound	Finnish Hound
Scent Hounds	Hound	Hound	Fox Hound
Scent Hounds	Hound	Hound	Gazelle Hound
Scent Hounds	Hound	Hound	Grand Basset Griffon Vendeen
Scent Hounds	Hound	Hound	Griffon Bruxellois
Scent Hounds	Hound	Hound	Harrier
Scent Hounds	Hound	Hound	Karelian Bear Dog
Scent Hounds	Hound	Hound	Louisiana Catahoula Leopard Dog
Scent Hounds	Hound	Hound	Mountain Feist
Scent Hounds	Hound	Hound	Otterhound
Scent Hounds	Hound	Hound	Petit Basset Griffon Vendeen
Scent Hounds	Hound	Hound	Plott Hound
Scent Hounds	Hound	Hound	Porcelaine
Scent Hounds	Hound	Hound	Segugio Italiano
Scent Hounds	Hound	Hound	Staghound
Scent Hounds	Hound	Hound	Treeing Tennessee Brindle
Scent Hounds	Hound	Hound	Treeing Walker Coonhound
Spaniels	Non-sport	Spaniels	American Cocker Spaniel
Spaniels	Non-sport	Spaniels	American Water Spaniel
Spaniels	Non-sport	Spaniels	Barbet
Spaniels	Non-sport	Spaniels	Boykin Spaniel
Spaniels	Non-sport	Spaniels	Brittany
Spaniels	Non-sport	Spaniels	Brittany Mix
Spaniels	Non-sport	Spaniels	Cavalier King Charles Spaniel
Spaniels	Non-sport	Spaniels	Cavalier King Charles Spaniel Mix
Spaniels	Non-sport	Spaniels	Clumber Spaniel
Spaniels	Non-sport	Spaniels	Cockapoo
Spaniels	Non-sport	Spaniels	Cocker Spaniel
Spaniels	Non-sport	Spaniels	Cocker Spaniel Miniature
Spaniels	Non-sport	Spaniels	Cocker Spaniel Mix
Spaniels	Non-sport	Spaniels	Deutscher Wachtelhund
Spaniels	Non-sport	Spaniels	English Cocker Spaniel
Spaniels	Non-sport	Spaniels	English Cocker Spaniel Mix
Spaniels	Non-sport	Spaniels	English Springer Spaniel
Spaniels	Non-sport	Spaniels	English Springer Spaniel Mix
Spaniels	Non-sport	Spaniels	English Toy Spaniel
Spaniels	Non-sport	Spaniels	Field Spaniel
Spaniels	Non-sport	Spaniels	French Spaniel
Spaniels	Non-sport	Spaniels	King Charles Spaniel
Spaniels	Non-sport	Spaniels	Lagotto Romagnolo
Spaniels	Non-sport	Spaniels	Spaniel Mix
Spaniels	Non-sport	Spaniels	Sussex Spaniel
Spaniels	Non-sport	Spaniels	Welsh Springer Spaniel
Spaniels	Pointer	Spaniels	Bracco Italiano
Spaniels	Pointer	Spaniels	Braque d Auvergne
Spaniels	Pointer	Spaniels	Braque du Bourbonnais
Spaniels	Pointer	Spaniels	Braque Fran√ßais
Spaniels	Pointer	Spaniels	Cesky Fousek
Spaniels	Pointer	Spaniels	Deutsch Drahthaar
Spaniels	Pointer	Spaniels	English Pointer
Spaniels	Pointer	Spaniels	German Longhaired Pointer
Spaniels	Pointer	Spaniels	German Shorthaired Pointer
Spaniels	Pointer	Spaniels	German Shorthaired Pointer Mix
Spaniels	Pointer	Spaniels	German Wirehaired Pointer
Spaniels	Pointer	Spaniels	Large Münsterländer
Spaniels	Pointer	Spaniels	Pointer
Spaniels	Pointer	Spaniels	Portuguese Pointer
Spaniels	Pointer	Spaniels	Pudelpointer
Spaniels	Pointer	Spaniels	Small Münsterländer
Spaniels	Pointer	Spaniels	Spinone italiano
Spaniels	Pointer	Spaniels	Wirehaired Pointing Griffon
Spaniels	Setter	Spaniels	English Setter
Spaniels	Setter	Spaniels	English Setter Mix
Spaniels	Setter	Spaniels	Gordon Setter
Spaniels	Setter	Spaniels	Irish Red and White Setter
Spaniels	Setter	Spaniels	Irish Setter
Spaniels	Setter	Spaniels	Irish Setter Mix
Spaniels	Setter	Spaniels	Llewellin Setter
Spaniels	Sporting	Spaniels	Hungarian Vizsla
Spaniels	Sporting	Spaniels	Hungarian Wire Haired Vizsla
Spaniels	Sporting	Spaniels	Kooikerhondje
Spaniels	Sporting	Spaniels	Thai Ridgeback
Spaniels	Sporting	Spaniels	Vizsla
Spaniels	Sporting	Spaniels	Vizsla Mix
Spaniels	Sporting	Spaniels	Weimaraner
Spaniels	Sporting	Spaniels	Weimaraner Mix
Spaniels	Sporting	Spaniels	Wirehaired Vizsla
Terriers	Large Terriers	Terriers	Airedale Mix
Terriers	Large Terriers	Terriers	Airedale Terrier
Terriers	Large Terriers	Terriers	Black Russian Terrier
Terriers	Large Terriers	Terriers	Irish Terrier
Terriers	Large Terriers	Terriers	Kerry Blue Terrier
Terriers	Large Terriers	Terriers	Skye Terrier
Terriers	Large Terriers	Terriers	Soft Coated Wheaten Terrier
Terriers	Large Terriers	Terriers	Wheaten Terrier
Terriers	Large Terriers	Terriers	Wheaten Terrier Mix
Terriers	Small Terriers	Terriers	Affenpinscher
Terriers	Small Terriers	Terriers	American Hairless Terrier
Terriers	Small Terriers	Terriers	Australian Terrier
Terriers	Small Terriers	Terriers	Bedlington Terrier
Terriers	Small Terriers	Terriers	Biewer
Terriers	Small Terriers	Terriers	Border Terrier
Terriers	Small Terriers	Terriers	Brazillian Terrier
Terriers	Small Terriers	Terriers	Cairn Terrier
Terriers	Small Terriers	Terriers	Cairn Terrier Mix
Terriers	Small Terriers	Terriers	Cesky Terrier
Terriers	Small Terriers	Terriers	Dandie Dinmont Terrier
Terriers	Small Terriers	Terriers	Danish-Swedish Farmdog
Terriers	Small Terriers	Terriers	Doberman Pinscher
Terriers	Small Terriers	Terriers	Doberman Pinscher Mix
Terriers	Small Terriers	Terriers	Dutch Smoushond
Terriers	Small Terriers	Terriers	English Toy Terrier
Terriers	Small Terriers	Terriers	Fell Terrier
Terriers	Small Terriers	Terriers	Fox Terrier
Terriers	Small Terriers	Terriers	Glen Of Imaal Terrier
Terriers	Small Terriers	Terriers	Jack Russell Terrier
Terriers	Small Terriers	Terriers	Jack Russell Terrier Mix
Terriers	Small Terriers	Terriers	Lakeland Terrier
Terriers	Small Terriers	Terriers	Lucas Terrier
Terriers	Small Terriers	Terriers	Manchester Terrier
Terriers	Small Terriers	Terriers	Mexican Hairless Crested
Terriers	Small Terriers	Terriers	Mexican Hairless Dog
Terriers	Small Terriers	Terriers	Miniature Pinscher
Terriers	Small Terriers	Terriers	Miniature Pinscher Mix
Terriers	Small Terriers	Terriers	Nippon Terrier
Terriers	Small Terriers	Terriers	Norfolk Terrier
Terriers	Small Terriers	Terriers	Norwegian Lundehund
Terriers	Small Terriers	Terriers	Norwich Terrier
Terriers	Small Terriers	Terriers	Parson Jack Russell Terrier
Terriers	Small Terriers	Terriers	Patterdale Terrier
Terriers	Small Terriers	Terriers	Rat Terrier
Terriers	Small Terriers	Terriers	Scottish Terrier
Terriers	Small Terriers	Terriers	Sealyham Terrier
Terriers	Small Terriers	Terriers	Silky Terrier
Terriers	Small Terriers	Terriers	Smooth Fox Terrier
Terriers	Small Terriers	Terriers	Terrier Mix
Terriers	Small Terriers	Terriers	Toy Fox Terrier
Terriers	Small Terriers	Terriers	Toy Terrier
Terriers	Small Terriers	Terriers	Welsh Terrier
Terriers	Small Terriers	Terriers	West Highland White Terrier
Terriers	Small Terriers	Terriers	Wirehaired Fox Terrier
Terriers	Small Terriers	Terriers	Xoloitzcuintli - Mexican Hairless Dog
Terriers	Small Terriers	Terriers	Yorkie-Poo
Terriers	Small Terriers	Terriers	Yorkshire Terrier
Terriers	Small Terriers	Terriers	Yorkshire Terrier Mix
Toy dogs	Chihuahua	Chihuahua	Chihuahua
Toy dogs	Chihuahua	Chihuahua	Chihuahua long-haired
Toy dogs	Chihuahua	Chihuahua	Chihuahua Mix
Toy dogs	Maltese	Toy - Other	Kyi-Leo
Toy dogs	Maltese	Toy - Other	Malt-A-Poo
Toy dogs	Maltese	Toy - Other	Maltese
Toy dogs	Maltese	Toy - Other	Maltese Mix
Toy dogs	Shih Tzu	Toy - Other	Chinese Imperial
Toy dogs	Shih Tzu	Toy - Other	Shih Tzu
Toy dogs	Shih Tzu	Toy - Other	Shih Tzu Mix
Toy dogs	Toy - Other	Toy - Other	American Bullnese
Toy dogs	Toy - Other	Toy - Other	American Lo-Sze Pugg
Toy dogs	Toy - Other	Toy - Other	Bichon Frise
Toy dogs	Toy - Other	Toy - Other	Bichon Frise Mix
Toy dogs	Toy - Other	Toy - Other	Bolognese
Toy dogs	Toy - Other	Toy - Other	Bolonka
Toy dogs	Toy - Other	Toy - Other	Brussels Griffon
Toy dogs	Toy - Other	Toy - Other	Brussels Griffon Mix
Toy dogs	Toy - Other	Toy - Other	Carolina Dog
Toy dogs	Toy - Other	Toy - Other	Cavachon
Toy dogs	Toy - Other	Toy - Other	Chinese Crested Dog
Toy dogs	Toy - Other	Toy - Other	Chinese Crested Hairless
Toy dogs	Toy - Other	Toy - Other	Chinese Crested Powder Puff
Toy dogs	Toy - Other	Toy - Other	Chinese Foo
Toy dogs	Toy - Other	Toy - Other	Giant Schnauzer
Toy dogs	Toy - Other	Toy - Other	Havanese
Toy dogs	Toy - Other	Toy - Other	Havanese Mix
Toy dogs	Toy - Other	Toy - Other	Inca Orchid
Toy dogs	Toy - Other	Toy - Other	Japanese Chin
Toy dogs	Toy - Other	Toy - Other	Japanese Chin Mix
Toy dogs	Toy - Other	Toy - Other	Löwchen
Toy dogs	Toy - Other	Toy - Other	Lhasa Apso
Toy dogs	Toy - Other	Toy - Other	Lhasa Apso Mix
Toy dogs	Toy - Other	Toy - Other	Miki
Toy dogs	Toy - Other	Toy - Other	Miniature Schnauzer
Toy dogs	Toy - Other	Toy - Other	Papillon
Toy dogs	Toy - Other	Toy - Other	Papillon Mix
Toy dogs	Toy - Other	Toy - Other	Peek-a-poo
Toy dogs	Toy - Other	Toy - Other	Pekingese
Toy dogs	Toy - Other	Toy - Other	Pekingese Mix
Toy dogs	Toy - Other	Toy - Other	Peruvian Inca Orchid
Toy dogs	Toy - Other	Toy - Other	Petit Brabançon
Toy dogs	Toy - Other	Toy - Other	Portuguese Podengo
Toy dogs	Toy - Other	Toy - Other	Pug
Toy dogs	Toy - Other	Toy - Other	Pug Mix
Toy dogs	Toy - Other	Toy - Other	Puggle
Toy dogs	Toy - Other	Toy - Other	Schipperke
Toy dogs	Toy - Other	Toy - Other	Schnauzer
Toy dogs	Toy - Other	Toy - Other	Schnauzer - giant
Toy dogs	Toy - Other	Toy - Other	Schnauzer - miniature
Toy dogs	Toy - Other	Toy - Other	Schnauzer - standard
Toy dogs	Toy - Other	Toy - Other	Schnauzer Mix
Toy dogs	Toy - Other	Toy - Other	Tibetan Spaniel
Toy dogs	Toy - Other	Toy - Other	Tibetan Terrier
Working dogs	Non-sport	Mixed Small	Poodle Mix
Working dogs	Non-sport	Working dogs - Non-sport	Miniature Poodle
Working dogs	Non-sport	Working dogs - Non-sport	Poodle
Working dogs	Non-sport	Working dogs - Non-sport	Poodle - Giant
Working dogs	Non-sport	Working dogs - Non-sport	Poodle - Miniature
Working dogs	Non-sport	Working dogs - Non-sport	Poodle - Standard
Working dogs	Non-sport	Working dogs - Non-sport	Poodle - Teacup
Working dogs	Non-sport	Working dogs - Non-sport	Poodle - Toy
Working dogs	Non-sport	Working dogs - Non-sport	Portuguese Water Dog
Working dogs	Non-sport	Working dogs - Non-sport	Portuguese Water Dog Mix
Working dogs	Non-sport	Working dogs - Non-sport	Spanish Water Dog
Working dogs	Other	Shepherd	Black Mouth Cur
Working dogs	Other	Shepherd	Mountain Cur
Working dogs	Other	Shepherd	Schnoodle
Working dogs	Shepherd	Shepherd	Alsatian
Working dogs	Shepherd	Shepherd	American Tundra Shepherd
Working dogs	Shepherd	Shepherd	Belgian Shepherd Groenendael
Working dogs	Shepherd	Shepherd	Belgian Shepherd Laekenois
Working dogs	Shepherd	Shepherd	Belgian Shepherd Malinois
Working dogs	Shepherd	Shepherd	Belgian Shepherd Mix
Working dogs	Shepherd	Shepherd	Belgian Shepherd Tervuren
Working dogs	Shepherd	Shepherd	Bergamasco
Working dogs	Shepherd	Shepherd	Berger Blanc Swiss
Working dogs	Shepherd	Shepherd	Berger Picard
Working dogs	Shepherd	Shepherd	Bouvier Des Flandres
Working dogs	Shepherd	Shepherd	Bouvier Des Flandres Mix
Working dogs	Shepherd	Shepherd	Briard
Working dogs	Shepherd	Shepherd	Chinook
Working dogs	Shepherd	Shepherd	German Pinscher
Working dogs	Shepherd	Shepherd	German Shepherd
Working dogs	Shepherd	Shepherd	German Shepherd Mix
Working dogs	Shepherd	Shepherd	Hovawart
Working dogs	Shepherd	Shepherd	Malinois
Working dogs	Shepherd - Other	Shepherd	American White Shepherd
Working dogs	Shepherd - Other	Shepherd	Beauceron
Working dogs	Shepherd - Other	Shepherd	Blue Lacy
Working dogs	Shepherd - Other	Shepherd	Caucasian Ovtcharka
Working dogs	Shepherd - Other	Shepherd	Central Asian Ovtcharka
Working dogs	Shepherd - Other	Shepherd	Dutch Shepherd
Working dogs	Shepherd - Other	Shepherd	Groenendael
Working dogs	Shepherd - Other	Shepherd	King Shepherd
Working dogs	Shepherd - Other	Shepherd	Sarplaninac
Working dogs	Shepherd - Other	Shepherd	Shiloh Shepherd
Working dogs	Shepherd - Other	Shepherd	Shiloh Shepherd Mix
Working dogs	Shepherd - Other	Shepherd	Tervuren
