# Supplementary material for: Predicting health outcomes in dogs using insurance claims data
Source: Sci Rep. 2023 Jun 5;13:9122. doi: 10.1038/s41598-023-36023-5 (PMC10240479; doi:10.1038/s41598-023-36023-5)
Supplement: Supplementary file 2 — Supplementary Information. [file 41598_2023_36023_MOESM2_ESM.xlsx]

## Sheet: Sheet1
DiseaseGroup	Condition
Adrenal gland disorders	Cushings disease (hyperadrenocorticism)
Adrenal gland disorders	Addisons disease (hypoadrenocorticism)
Adrenal gland disorders	focal adrenal dysplasia
Anal gland disorders	anal gland abscess
Anal gland disorders	emptying anal glands
Anal gland disorders	anal gland removal
Anal gland disorders	anal gland impaction
Anal gland disorders	perianal fistula
Anal gland disorders	anal abscess
Anal gland disorders	rectal diverticulum
Anxiety or phobia	anxiety (generalized)
Anxiety or phobia	separation anxiety
Anxiety or phobia	thunderstorm phobia
Anxiety or phobia	noise phobia (general)
Anxiety or phobia	hysteria
Arthritis	arthritis/DJD of the elbow
Arthritis	arthritis/DJD of the hip
Arthritis	osteoarthritis
Arthritis	arthritis/DJD
Arthritis	hindquarter stiffness
Arthritis	arthritis/DJD of the back/spine
Arthritis	arthritis/DJD of the stifle joint
Arthritis	arthritis/DJD of the left fore leg
Arthritis	discospondylosis
Arthritis	arthritis/DJD of the shoulder
Arthritis	arthritis/DJD of the patella
Arthritis	arthritis/DJD of the left hind leg
Arthritis	arthritis/DJD of the carpus
Arthritis	arthritis/DJD of the right fore leg
Arthritis	arthritis/DJD of the right hind leg
Arthritis	pelvic pain/osteoarthritis
Arthritis	arthritis/DJD of the neck
Arthritis	exercise intolerance due to orthopedic problems
Arthritis	arthritis/DJD of the hock
Arthritis	arthritis/DJD of the pelvis
Arthritis	arthritis/DJD of the jaw/mandible
Behavioral disorders	Behavioral Disorder
Behavioral disorders	coprophagia
Behavioral disorders	inappropriate urination
Behavioral disorders	pica
Behavioral disorders	obsessive-compulsive disorder
Behavioral disorders	hypersexuality
Behavioral disorders	juvenile neurosis
Cruciate ligament injuries	cruciate ligament tear/rupture
Cruciate ligament injuries	cruciate ligament injury
Cruciate ligament injuries	stifle effusion
Cruciate ligament injuries	injured knee(s)
Cruciate ligament injuries	torn cruciate ligament
Cruciate ligament injuries	meniscal tear
Dental conditions	tooth extraction
Dental conditions	fractured/broken tooth
Dental conditions	dental calculi (tartar)
Dental conditions	fractured tooth
Dental conditions	dental lesion
Dental conditions	root canal
Dental conditions	decayed teeth
Dermatologic immune diseases	urticaria (hives)
Dermatologic immune diseases	contact allergies
Dermatologic immune diseases	atopy/atopic dermatitis
Dermatologic immune diseases	dermatitis
Dermatologic immune diseases	pododermatitis
Dermatologic immune diseases	hot spot
Dermatologic immune diseases	skin allergies
Dermatologic immune diseases	erythemia
Dermatologic immune diseases	perivulvar dermatitis
Dermatologic immune diseases	seasonal allergy
Dermatologic immune diseases	anaphylaxis (reaction to vaccination)
Dermatologic immune diseases	flea bite allergy
Dermatologic immune diseases	food allergy
Dermatologic immune diseases	lupus erythematosus
Dermatologic immune diseases	hypersensitivity
Dermatologic immune diseases	pyodermatitis
Dermatologic immune diseases	heat rash
Dermatologic immune diseases	pedal eczema
Dermatologic immune diseases	food allergic dermatitis
Dermatologic immune diseases	photosensitization
Diabetes	diabetes mellitus
Digestive disorders	hematochezia
Digestive disorders	exocrine pancreatic insufficiency
Digestive disorders	protein losing enteropathy
Digestive disorders	malabsorbtion
Digestive disorders	pancreatic insufficiency
Digestive disorders	malabsorption
Disc diseases	intervertebral disc disease
Disc diseases	ruptured intervertebral disc
Disc diseases	lumbosacral disease
Disc diseases	prolapsed intervertebral disc
Disc diseases	herniated disc
Disc diseases	calcified discs
Disc diseases	cauda equina syndrome
Ear inflammation and infections	ear infection
Ear inflammation and infections	otitis externa
Ear inflammation and infections	otitis media
Ear inflammation and infections	malassezia
Ear inflammation and infections	ear abscess
Eye diseases	cataracts
Eye diseases	glaucoma
Eye diseases	retinal degeneration
Eye diseases	progressive retinal atrophy
Eye inflammation	uveitis
Eye inflammation	conjunctivitis
Eye inflammation	eye inflammation
Eye inflammation	inflammed eye
Eye inflammation	pannus
Eye inflammation	blepharitis
Eye inflammation	scleritis
Eye inflammation	chemosis
Eye inflammation	keratitis
Eye inflammation	iritis
Foreign body	foreign body ingestion
Foreign body	intestinal foreign body
Foreign body	foreign body in eye
Foreign body	foreign body in ear
Foreign body	gastric foreign bodies (more than one episode)
Gait abnormalities	lameness
Gait abnormalities	patella luxation
Gait abnormalities	abnormal gait
Gait abnormalities	leg/hip/shoulder disorder
Gait abnormalities	conditions causing lameness
Gastroenteritis and other gi disorders	gastritis
Gastroenteritis and other gi disorders	gastrointestinal/digestive system disorder
Gastroenteritis and other gi disorders	colitis
Gastroenteritis and other gi disorders	inflammatory bowel disease
Gastroenteritis and other gi disorders	pancreatitis
Gastroenteritis and other gi disorders	gastric ulcers
Gastroenteritis and other gi disorders	abdominal pain
Gastroenteritis and other gi disorders	gall bladder inflammation
Gastroenteritis and other gi disorders	bile duct inflammation
Gastroenteritis and other gi disorders	irritable bowel syndrome
Gastroenteritis and other gi disorders	cholangitis
Gastroenteritis and other gi disorders	bowel disorders
Gastroenteritis and other gi disorders	peritonitis
Gastrointestinal nervous system disorders	weight loss
Gastrointestinal nervous system disorders	pain of unknown origin
Gastrointestinal nervous system disorders	dysphagia (problems swallowing)
Gastrointestinal nervous system disorders	oral pain
Gastrointestinal nervous system disorders	muscular pain
Gastrointestinal nervous system disorders	jaw pain
Gastrointestinal nervous system disorders	myasthenia gravis
Gastrointestinal nervous system disorders	muscular dystrophy
Heart diseases	cardiomegaly
Heart diseases	hypertension
Heart diseases	congestive heart failure
Heart diseases	cough
Heart diseases	cardiomyopathy (general)
Heart diseases	syncope (fainting/collapse)
Heart diseases	lethargy
Heart diseases	circulatory disorders
Heart diseases	mitral valve insufficiency
Heart diseases	pericardial effusion
Heart diseases	heart block
Heart diseases	brachycardia
Heart diseases	dilated cardiomyopathy
Heart diseases	aortic stenosis
Heart diseases	myopathy
Heart diseases	bradycardia
Heart diseases	hypertrophic cardiomyopathy
Heart diseases	pulmonic stenosis
Heart diseases	heart attack
Heart diseases	cardio vascular attack/accident
Heart diseases	thrombosis
Heart diseases	atrial fibrillation
Heart diseases	arteriosclerosis
Heart diseases	cardiac tamponade
Heart murmurs or arrythmias	heart murmur
Heart murmurs or arrythmias	cardiac arrythmias
Immune disorders	autoimmune thrombocytopenia
Immune disorders	lymph node enlargement
Immune disorders	auto immune disease (non-specific)
Immune disorders	autoimmune hemolytic anemia
Immune disorders	neutropenia
Immune disorders	lymphadenopathy
Immune disorders	lymphoid hyperplasia
Immune disorders	allergy inhalant
Immune disorders	asthma
Immune disorders	neuritis
Immune disorders	rheumatoid arthritis
Immune disorders	rodent ulcer
Infectious disorders	tooth root infection
Infectious disorders	anal gland infection
Infectious disorders	anal sacculitis
Infectious disorders	tracheobronchitis
Infectious disorders	conditions causing pyrexia/high temperature
Infectious disorders	infected incision
Infectious disorders	endocarditis
Infectious disorders	infected eye
Infectious disorders	Lyme disease
Infectious disorders	erlichiosis
Infectious disorders	kennel cough
Infectious disorders	penile infections
Infectious disorders	coccidiomycosis (Valley Fever)
Infectious disorders	upper respiratory tract infection
Infectious disorders	teeth abscess/infection
Infectious disorders	lower respiratory tract infection
Infectious disorders	anaplasmosis
Infectious disorders	leg infection
Infectious disorders	bronchitis
Infectious disorders	sepsis
Infectious disorders	pyrexia of unknown origin
Infectious disorders	infected mass
Infectious disorders	nasal infection
Infectious disorders	fever/fever syndrome
Infectious disorders	infected wound
Infectious disorders	bacterial overgrowth
Infectious disorders	ringworm
Infectious disorders	systemic infection
Infectious disorders	molar abscess
Infectious disorders	mouth ulceration/abscess
Infectious disorders	dew claw infection
Infectious disorders	gall bladder infection
Infectious disorders	vulvular discharge
Infectious disorders	onchomycosis
Infectious disorders	fungal infection
Infectious disorders	bacterial infection(s)
Infectious disorders	castration complications
Infectious disorders	pyometra
Infectious disorders	osteomyelitis
Infectious disorders	salmonella
Infectious disorders	campylobacteriosis
Infectious disorders	infected mass
Infectious disorders	uterine stump infection
Infectious disorders	vulval infection
Infectious disorders	sheath infection
Infectious disorders	discospondylitis
Infectious disorders	mastitis
Infectious disorders	septic arthritis
Infectious disorders	liver infection
Infectious disorders	tonsillitis
Infectious disorders	canine adentitis
Infectious disorders	leptospirosis
Infectious disorders	periostitis
Infectious disorders	aspergillosis
Infectious disorders	bordetella bronchiseptica
Infectious disorders	septicemia
Infectious disorders	infected tear ducts
Infectious disorders	viral infections
Infectious disorders	dermatomycosis
Infectious disorders	tail gland infections
Infectious disorders	ovarian remnant
Infectious disorders	mastitis
Infectious disorders	canine distemper
Infectious disorders	abdominal steatitis
Infectious disorders	tetanus
Infectious disorders	rabies
Infectious disorders	colonitis
Infectious disorders	infection (ear nose & throat)
Infectious disorders	conditions caused by staphylococcus
Infectious disorders	pyothorax
Infectious disorders	pleurisy/pleuritis
Infectious disorders	hemobartonella
Infectious disorders	conditions caused by viral infections
Infectious disorders	vulva hemorrhage
Infectious disorders	rhinotracheitis
Infectious disorders	myocarditis
Infectious disorders	tuberculosis
Infectious disorders	adentitis
Inflammation	pneumonia
Inflammation	stomatitis (inflamed mouth)
Inflammation	abscess(es)
Inflammation	balanoposthitis
Inflammation	aspiration pneumonia
Inflammation	acral lick granuloma
Inflammation	vaginitis
Inflammation	panosteitis
Inflammation	tracheitis
Inflammation	lymphadenitis
Inflammation	esophagitis
Inflammation	polyarthritis
Inflammation	seborrhea
Inflammation	sinusitis
Inflammation	prostatitis
Inflammation	facial swelling
Inflammation	panniculitis
Inflammation	encephalitis
Inflammation	enlarged prostate
Inflammation	prostate gland hypertrophy
Inflammation	myositis
Inflammation	jaw swelling
Inflammation	meningitis
Inflammation	orchitis (inflamed testes)
Inflammation	seborrhoea
Inflammation	sebaceous adenitis
Inflammation	balanitis (inflammation of glans penis)
Inflammation	vulvitis
Inflammation	salivary gland inflammation
Inflammation	laryngitis
Inflammation	glossitis (inflamed tongue)
Inflammation	facial abscess(es)
Inflammation	bursitis
Inflammation	pharyngitis
Inflammation	abdominal abscess(es)
Inflammation	acne
Inflammation	lymphangitis
Inflammation	meningitis
Inflammation	lymphade0pathy
Inflammation	muzzle swelling
Inflammation	synovitis
Inflammation	eczema
Inflammation	lung lobe atelectosis
Inflammation	sebaceous edema
Inflammation	proctitis
Inflammation	prostatic abscess
Inflammation	pedal abscess(es)
Inflammation	swollen parotid gland
Inflammation	forehead swelling
Inflammation	laryngeal edema
Inflammation	epididymitis
Injuries	injured eye(s)
Injuries	hit by car
Injuries	injured back/spine
Injuries	sprained/strained muscle
Injuries	corneal ulcer
Injuries	lacerations/cuts
Injuries	heatstroke
Injuries	injured tongue
Injuries	bite wound of known origin
Injuries	injured leg(s)
Injuries	soft tissue injury
Injuries	traumatic bruising
Injuries	fractured radius
Injuries	fractured tibia
Injuries	puncture wound
Injuries	hairline fracture
Injuries	insect sting(s)
Injuries	injured tail
Injuries	injured neck
Injuries	injured chest
Injuries	injured elbow
Injuries	injured forearm
Injuries	injured head
Injuries	sprained joint
Injuries	injured eyelid
Injuries	injured mouth
Injuries	fractured dew claw
Injuries	bite wound of unknown origin
Injuries	injured face
Injuries	ear hematomas
Injuries	cold tail syndrome
Injuries	muscle spasm
Injuries	fractured ulna
Injuries	fractured humerus
Injuries	injured nose/nostril
Injuries	burn(s)
Injuries	sprained stifle joint
Injuries	injured throat
Injuries	proptosis (eye prolapse)
Injuries	death from injury
Injuries	injured tendon
Injuries	injured ear(s)
Injuries	injured tibia
Injuries	injured shoulder
Injuries	gunshot wound
Injuries	injured abdomen
Injuries	fractured fibula
Injuries	injured groin
Injuries	kick injury
Injuries	hip dislocation
Injuries	injured mammary glands
Injuries	shock secondary to trauma
Injuries	fractured hip
Injuries	fractured tarsus (hock)
Injuries	multiple lacerations
Injuries	hyperthermia
Injuries	shock
Injuries	achilles tendon rupture
Injuries	fractured tail
Injuries	injured jaw/mandible
Injuries	fractured femur
Injuries	prolapsed vagina
Injuries	tail ulceration
Injuries	injured hip
Injuries	burns
Injuries	injured ligament
Injuries	fractured elbow
Injuries	injured nipple
Injuries	fractured pelvis
Injuries	sprained hock joint
Injuries	ruptured ligament
Injuries	prolapsed penis
Injuries	azoturia/rhabdomyolysis/tying up syndrome
Injuries	abdominal wall rupture
Injuries	fractured mandible (lower jaw)
Injuries	tail necrosis
Injuries	fractured scapula shoulder blade
Injuries	motor vehicle accident/without apparent injury
Injuries	torn ligament
Injuries	fractured maxilla (upper jaw)
Injuries	torn muscles
Injuries	fibrotic myopathy
Injuries	penile/sheath injury
Injuries	soft palate injury
Injuries	injured muscle
Injuries	bony exostosis
Injuries	injured pelvis
Injuries	vulval haemorrhage
Injuries	injured tail dock site
Injuries	shoulder luxation
Injuries	injured flank
Injuries	fractured ribs
Injuries	fractured vertebrae
Injuries	shoulder dislocation
Injuries	sprained/strained sacro-iliac joint
Injuries	shoulder lesion
Injuries	injured thigh
Injuries	leg dislocation
Injuries	chipped bone
Injuries	concussion
Injuries	airgun wound
Injuries	hard palate damage
Injuries	rectal tear
Injuries	trapped nerves
Injuries	injured axilla
Injuries	fractured skull
Injuries	fractured vertebrae
Injuries	traumatic rupture of the diaphragm
Injuries	brain hemorrhage
Injuries	hemarthrosis
Internal parasites	internal parasites
Internal parasites	giardiasis
Internal parasites	coccidiosis
Internal parasites	tapeworm
Internal parasites	hookworm
Internal parasites	roundworm/strongyle
Internal parasites	intestinal parasites
Internal parasites	heartworm
Internal parasites	eosinophilia
Internal parasites	whipworms
Internal parasites	internal parasites and parasitic conditions
Internal parasites	babesiosis
Internal parasites	lungworm
Internal parasites	blood parasites
Internal parasites	toxoplasmosis
Internal parasites	leishmaniosis
Internal parasites	pinworm
Internal parasites	ascarids
Internal parasites	hookworm anemia
Internal parasites	cryptosporidiosis
Internal parasites	cysticercosis
Internal parasites	migrating worm larvae infestation
Intoxication	poisonous plant ingestion
Intoxication	poisoning of unknown origin
Intoxication	poisoning from food or additives
Intoxication	NSAID toxicity
Intoxication	illegal drug poisoning
Intoxication	poisoning (miscellaneous)
Intoxication	acetaminophen toxicity
Intoxication	prescription drug poisoning
Intoxication	ethylene glycol poisoning
Intoxication	rat poison ingestion
Intoxication	lead poisoning
Itching	pruritis
Itching	conditions causing scratching/itching
Kidney disorders	kidney disorders
Kidney disorders	chronic renal failure
Kidney disorders	kidney failure
Kidney disorders	acute renal failure
Kidney disorders	diabetes insipidus
Kidney disorders	portocaval shunt
Kidney disorders	nephrotic syndrome
Kidney disorders	uremia
Leg injuries	injured paw(s)
Leg injuries	broken nail
Leg injuries	swollen paw
Leg injuries	cut paw pad
Leg injuries	injured toe(s)
Leg injuries	swollen digit
Leg injuries	injured dewclaw
Leg injuries	injured pad(s)
Leg injuries	fractured toe(s)
Leg injuries	injured nail
Leg injuries	injured carpus
Leg injuries	injured hock
Leg injuries	fractured phalanx/toe
Leg injuries	carpal swelling
Leg injuries	carpal valgus injury
Leg injuries	fractured patella (kneecap)
Leg injuries	stifle dislocation
Leg injuries	chip fracture in a joint
Leg injuries	amputated foot
Leg injuries	splay leg
Leg injuries	metaphyseal osteopathy
Leg injuries	broken nail
Leg injuries	subluxation of the patella
Leg injuries	tibial crest implant
Leg injuries	severed tendons
Leg injuries	osteopathy
Leg injuries	amputated paw
Leg injuries	subchondral bone cysts
Lethargy	conditions causing lethargy
Liver disorders	hepatopathy
Liver disorders	liver damage
Liver disorders	liver disease (hepatitis)
Liver disorders	portosystemic shunt
Liver disorders	splenomegaly (enlarged spleen)
Liver disorders	liver failure
Liver disorders	bacterial hepatitis
Liver disorders	jaundice
Liver disorders	cirrhosis
Liver disorders	viral hepatitis
Liver disorders	hepatic lipidosis
Mass lesion or swelling	mass
Mass lesion or swelling	cyst(s)
Mass lesion or swelling	neoplasia
Mass lesion or swelling	growths
Mass lesion or swelling	eyelid tumour/mass
Mass lesion or swelling	swelling
Mass lesion or swelling	warts
Mass lesion or swelling	nodule
Mass lesion or swelling	papilloma(s)
Mass lesion or swelling	cancer
Mass lesion or swelling	neck lesions
Mass lesion or swelling	tumors (neoplasia)
Mass lesion or swelling	nodule in chest
Mass lesion or swelling	brain tumor
Mass lesion or swelling	eye cyst
Mass lesion or swelling	prostatic tumor
Mass lesion or swelling	hematomas
Mass lesion or swelling	hyperplasia
Mass lesion or swelling	ovarian cysts
Mass lesion or swelling	sebaceous cyst
Mass lesion or swelling	papillomatosis
Mass lesion or swelling	polyps
Mass lesion or swelling	anal gland tumor
Mass lesion or swelling	skin nodules
Mass lesion or swelling	granulomas
Mass lesion or swelling	anal polyps
Mass lesion or swelling	nasal tumors
Mass lesion or swelling	testicular tumours
Mass lesion or swelling	interdigital tumour
Mass lesion or swelling	seromas
Mass lesion or swelling	pappilloma(s)
Mass lesion or swelling	ear nodule
Mass lesion or swelling	interdigital cysts
Mass lesion or swelling	prostatic tumour
Mass lesion or swelling	testicular tumor(s)
Mass lesion or swelling	salivary cysts
Mass lesion or swelling	skin neoplasia
Mass lesion or swelling	mammary growths
Mass lesion or swelling	mammary abscess(s)
Mass lesion or swelling	hygroma
Mass lesion or swelling	focal adnexal dysplasia
Mass lesion or swelling	dermoid cysts
Mass lesion or swelling	inguinal lump
Mass lesion or swelling	ulcerated nasal lesion
Mass lesion or swelling	aural polyps
Mass lesion or swelling	oral fibroma
Mass lesion or swelling	cystic ovaries
Mass lesion or swelling	nasal granuloma
Mass lesion or swelling	eyelid wart
Mass lesion or swelling	granulosa cell tumours
Mass lesion or swelling	bladder hyperplasia
Mass lesion or swelling	ranulas
Mass lesion or swelling	spinal cord sarcoma
Mass lesion or swelling	granulosa cell tumor
Mass lesion or swelling	osteochondroma
Mass lesion or swelling	reactive fibrous tissue
Mass lesion or swelling hematopoietic	lymphosarcoma/lymphoma
Mass lesion or swelling hematopoietic	leukemia
Mass lesion or swelling hematopoietic	lymphomas/lymphosarcoma
Mass lesion or swelling hematopoietic	hemangiopericytoma
Mass lesion or swelling hematopoietic	lymphosarcomas)
Mass lesion or swelling malignant	carcinoma
Mass lesion or swelling malignant	mast cell tumor(s)
Mass lesion or swelling malignant	splenic tumors
Mass lesion or swelling malignant	osteosarcoma
Mass lesion or swelling malignant	melanomas
Mass lesion or swelling malignant	hemangiosarcoma
Mass lesion or swelling malignant	sarcoma
Mass lesion or swelling malignant	mammary tumor(s)
Mass lesion or swelling malignant	fibrosarcoma
Mass lesion or swelling malignant	anal adenocarcinoma
Mass lesion or swelling malignant	hepatomas
Mass lesion or swelling malignant	basal cell tumor
Mass lesion or swelling malignant	malignant tumors
Mass lesion or swelling malignant	renal neoplasia
Mass lesion or swelling malignant	squamous cell carcinoma
Mass lesion or swelling malignant	lumbar neoplasia
Oral inflammation	gingivitis
Oral inflammation	periodontal disease
Oral inflammation	periodontitis
Oral inflammation	pyorrhea (advanced peridontal disease)
Pain disorders	painful toe
Pain disorders	cervical pain/ disease
Pain disorders	back pain
Pain disorders	inappetance/decreased appetite
Pain disorders	conditions causing weight loss
Pain disorders	anorexia
Pain disorders	hip pain
Pain disorders	laminectomy
Pain disorders	pain of unknown origin
Pain disorders	spinal pain
Pain disorders	lumbar pain
Pain disorders	syringomyelia
Pain disorders	shoulder pain
Pain disorders	polyphagia
Pain disorders	joint pain
Pain disorders	myelopathy
Pain disorders	spinal compression
Pain disorders	thoracic lumbar pain
Pain disorders	pinched nerve
Pain disorders	sacro-iliac subluxation
Pain disorders	silent heat
Pain disorders	growing pains
Respiratory infections	wheezing
Respiratory infections	coughing
Respiratory infections	rhinitis
Respiratory infections	trachea collapse
Respiratory infections	lung disease
Respiratory infections	reverse sneezing
Respiratory infections	dyspnea
Respiratory infections	respiratory tract illness
Respiratory infections	small airways disease
Respiratory infections	throat problems
Respiratory infections	epistaxis (nasal bleeding)
Respiratory infections	bronchitis
Respiratory infections	pleural effusion
Respiratory infections	upper respiratory congestion
Respiratory infections	nasal discharge
Respiratory infections	laryngeal paralysis
Respiratory infections	COPD
Respiratory infections	conditions causing epistaxis
Respiratory infections	pulmonary congestion/edema
Respiratory infections	respiratory obstruction
Respiratory infections	smoke inhalation
Respiratory infections	pneumothorax
Respiratory infections	conditions causing snuffles
Respiratory infections	emphysema
Respiratory infections	blocked nasal ducts
Respiratory infections	chylothorax
Respiratory infections	pharangeal condition
Respiratory infections	diaphragmatic flutter
Seizures	seizures
Seizures	CNS disorder
Seizures	hydrocephalus
Seizures	syncope/collapse
Seizures	conditions causing headshaking
Seizures	conditions causing incoordination
Seizures	headshaking
Seizures	epilepsy
Seizures	brain disease
Seizures	stroke
Seizures	nerve deficits
Seizures	brain disorder
Seizures	cerebellar disease
Seizures	cerebral disease
Skeletal conformation disorders	hip dysplasia
Skeletal conformation disorders	elbow dysplasia
Skeletal conformation disorders	growth plate disorders
Skeletal conformation disorders	cervical spondylopathy
Skeletal conformation disorders	abnormal spinal conformation
Skeletal conformation disorders	osteodystrophy
Skeletal conformation disorders	osteochondritis dissecans (OCD)
Skeletal conformation disorders	osteochondrosis
Skeletal conformation disorders	skeletal defect
Skeletal conformation disorders	elbow dysplasia
Skeletal conformation disorders	growth plate disturbances
Skeletal conformation disorders	abnormal conformation
Skeletal conformation disorders	carpus varus
Skeletal conformation disorders	cervical vertebral malformation
Skeletal conformation disorders	ununited anconeal process
Skeletal conformation disorders	rickets
Skeletal conformation disorders	cow hocked conformation
Skeletal conformation disorders	lordosis
Skin infections	skin disease
Skin infections	skin lesions
Skin infections	superficial pyoderma
Skin infections	skin infection
Skin infections	foot infection
Skin infections	infected paw
Skin infections	cellulitis
Skin infections	staphylococcosis skin infection
Skin infections	hyperkeratosis
Skin infections	paronychia
Skin infections	pustules
Skin infections	infected digit
Skin infections	deep pyoderma
Skin infections	folliculitis
Skin infections	furunculosis
Skin infections	pad infection
Thyroid disorders	hypothyroid/hypothyroidism
Thyroid disorders	hyperthyroid/hyperthyroidism
Thyroid disorders	thyroid hyperplasia
Unspecified allergies	unspecified allergies
Urinary incontinence	incontinence
Urinary tract disorders	polyuria
Urinary tract disorders	hematuria
Urinary tract disorders	urinary tract infection
Urinary tract disorders	urinary tract disease
Urinary tract disorders	cystitis
Urinary tract disorders	polydipsia
Urinary tract disorders	pollakuria/stranguria
Urinary tract disorders	proteinuria
Urinary tract disorders	pyelonephritis
Urinary tract disorders	dysuria
Urinary tract disorders	urethritis
Urinary tract disorders	bladder rupture
Urinary tract disorders	nephritis
Urinary tract disorders	nephrectomy
Vomiting and diarrhea	gastroenteritis
Vomiting and diarrhea	diarrhea
Vomiting and diarrhea	vomiting and diarrhea
Vomiting and diarrhea	vomiting
Vomiting and diarrhea	conditions causing vomiting and diarrhea
Vomiting and diarrhea	conditions causing vomiting
Vomiting and diarrhea	hemorrhagic gastroenteritis
Vomiting and diarrhea	gagging
Vomiting and diarrhea	conditions causing diarrhea
Vomiting and diarrhea	regurgitation/retching
Vomiting and diarrhea	hematemesis
Vomiting and diarrhea	nausea
