# Supplementary material for: Predicting health outcomes in dogs using insurance claims data
Source: Sci Rep. 2023 Jun 5;13:9122. doi: 10.1038/s41598-023-36023-5 (PMC10240479; doi:10.1038/s41598-023-36023-5)
Supplement: Supplementary file 3 — Supplementary Information. [file 41598_2023_36023_MOESM3_ESM.xlsx]

## Sheet: Sheet1
Zip/FSA	MHHI	POPD	TAVG	PRCP	DT32	DP01	DP10	DX70	DX90
A0A	65658	10.02	4.8	1216.7	164	192	107	33	0
B2W	84537	1492.71	7.3	1459.6	129	146	90	75	0
H1C	92359	1341.41	7.03	1224.3	143	155	91	98	2
J1H	36395	1153.06	5.1	1138	188	184	96	93	0.5
V0H	66850	5.03	8.88	302.4	134	96	40	120	7
10973	83636	98.98	10	1182.6	146.5	117	83.5	146	14
10992	91083	338.82	9.58	1113.2	143	153	89	140	7
10994	129519	452.95	13.28	1232.55	82	131.5	82	159	31.5
11001	101634	4709.04	13.02	1180.35	67	136.5	84.5	142	9.5
04962	20179	610.35	7.51	1125.5	163.5	138	81.5	109.5	6.5
